# Supplementary material for: AI-Assistance Body Composition CT at T12 and T4 in Lung Cancer: Diagnosing Sarcopenia, and Its Correlation with Morphofunctional Assessment Techniques
Source: Cancers (Basel). 2025 Oct 8;17(19):3255. doi: 10.3390/cancers17193255 (PMC12524087; doi:10.3390/cancers17193255)
Supplement: Supplementary file 1 [file cancers-17-03255-s001.zip]

Archive with 1 entries (1 files):
- cancers-3855495-supplementary.pdf
